# Supplementary material for: Vocational Identity Status in Chinese Emerging Adults with and without Hearing Impairment: Latent Profiles and Relationships with Self-Esteem and Subjective Well-Being
Source: Int J Environ Res Public Health. 2022 Nov 4;19(21):14473. doi: 10.3390/ijerph192114473 (PMC9654180; doi:10.3390/ijerph192114473)
Supplement: Supplementary file 1 [file ijerph-19-14473-s001.zip]

Archive with 1 entries (1 files):
- ijerph-1952510-supplementary.pdf
